# Supplementary material for: Infliximab, a Monoclonal Antibody against TNF-α, Inhibits NF-κB Activation, Autotaxin Expression and Breast Cancer Metastasis to Lungs
Source: Cancers (Basel). 2023 Dec 21;16(1):52. doi: 10.3390/cancers16010052 (PMC10778319; doi:10.3390/cancers16010052)
Supplement: Supplementary file 1 [file cancers-16-00052-s001.zip]

Archive with 7 entries (7 files):
- Supplementary Figure S1.pdf
- Supplementary Figure S2.pdf
- Supplementary Figure S3.pdf
- Supplementary Figure S4.pdf
- Supplementary Figure S5.pdf
- Supplementary Table S1- Primer details.pdf
- Supplementary Table S2- bc-GenExMiner datasets.pdf
